# Supplementary material for: Clinical validation of automatic phantom-less quantitative computed tomography for osteoporosis screening: fat region of interest comparison and multidevice validation
Source: PLoS One. 2026 Jun 25;21(6):e0350035. doi: 10.1371/journal.pone.0350035 (PMC13298776; doi:10.1371/journal.pone.0350035)
Supplement: S1 Data — (XLSX) [file pone.0350035.s001.xlsx]

## Sheet: Incisive CT
PL-QCT system, Bone’s FRAX measurement			PB-QCT measurement
T11visceral fat/ subcutaneous fat BMD(mg/cm³)	T12visceral fat/ subcutaneous fat BMD(mg/cm³)	L1visceral fat/ subcutaneous fat BMD(mg/cm³)	T11 BMD(mg/cm³)	T12 BMD(mg/cm³)	L1 BMD(mg/cm³)
93.1/101.8	92/93.2	86.5/91.5	93.2	91.21	87.49
115.2/119.6	124.4/120.6	115.3/119.9	120.96	110.21	114.22
129.9/157.9	141.2/181.6	146.3/174.2	137.54	144.88	143.38
101.5/104.7	104.3/108.7	104/106.1	100.58	99.74	98.12
68.1/73	65.4/68.6	50.1/51.6	63.44	60.64	49.82
131.7/152.2	126/146.8	116.1/124.2	119.82	115.15	116.47
92.8/96.6	86.8/89.1	74.1/74.9	88.54	85.75	76.89
89.3/99.3	86.7/98.5	92.2/100	88.19	88.82	88.15
excluded
118.9/125	105.8/99.9	105.7/101.7	88.56	84.93	81.55
68.3/71.1	71.7/79.3	53.3/56.6	65.63	69.71	48.14
167.1/170.9	176.8/181.7	163/185.5	158.15	155.71	150.26
183.2/192.8	159.9/165.8	160.5/170.3	180.99	168.3	166.05
165/179.9	160.4/169.4	171.5/187.8	171.47	163.51	170.06
139/175.4	126.3/175.8	124.3/178.4	140.58	126.2	124.83
93.4100.9	101.2/111	118.6/123.8	102.27	104.97	120.98
103/108.9	101.2/106.9	99/106.1	99.53	97.4	94.82
107.5/119.7	126.1/135.4	104.1/114.1	101.03	118.76	101.91
excluded
115.6/124.2	107.5/113.2	107.1/108.8	119.75	96.55	90.93
161.3/170.1	143.2/147.2	143.1/158.5	182.54	164.92	146.59
96.6/110.8	98.9/110.9	105.6/109.6	86.81	88.58	87.16
133.5/152.4	135.8/137.3	90.5/105	130.37	119.52	88.11
165.6/177.8	169/188.4	170.2/189.5	181.95	163.09	161.29
129.5/134.3	130.7/132.8	133.8/135.9	140.64	140.19	125.09
159.2/180.6	165.2/173.6	166.0/166.5	163.45	156.98	149.46
140.3/165.3	154.4/158.9	159.9/171.1	159.87	140.31	149.86
excluded
95.9/110.5	80/4/98.6	75/80.2	95.23	76.48	74.05
135.1/141.7	133.5/146	115.4/126.2	138.32	138.06	116.42
168.4/201.1	193.4/211.2	181.8/211.6	197.15	181.15	184.71
120.7/123.7	122.6/129	119.1/125.2	113.48	116.1	116.86
128.6/154.4	125/140.3	116.5/128.2	129.74	122.07	120.71
148/160.4	138.9/163	130.7/145.3	144.72	134.38	124.82
66.6/72.6	76.1/80.6	85.3/92.3	53.32	51.05	56.88
141.5/163.4	143.1/148.9	125.7/151.9	116.25	101.45	95.78
154.8/185.4	180.9/193.7	182.5/199.6	160.44	159.52	165.96
120.4/138.9	123.5/131.8	116.4/125.9	117.12	100.7	110.88
	excluded			180.1	170.25
202.6/217.9	172.6/190.7	185/190.6	221.33	208.79	191.54
163.3/202.7	153.2/183.4	166.6/182.4	164.34	163.68	167.89
111.8/130.2	104.1/125.9	88.5/93.9	98.14	88.81	85.27
170.4/189.4	162.7/165.1	138.6/143.4	161.71	149.86	142.85
167.4/188.3	156.4/165.6	149.7/158.7	148.8	152.96	153.28
107.3/113.3	102.9/103.8	83.7/88.7	102.13	98.63	86.38
125.9/147.9	130.4/155.6	134.6/160	145.38	142.69	138.35
112.2/130	109.9/122	103.3/110.2	116.53	104.28	94.43
166.5/165	157.8/172.1	173.8/176.8	160.57	170.34	167.01
150.2/161.7	140.9/147.1	176.7/173.3	173.03	172.9	149.99
167.3/181.5	163.1/183.7	162.5/178.6	183.65	173.9	178.14
100.6/105.4	93.4/102.8	97.9/108.2	104.73	94.5	101.56
135/147.6	141/154.7	123.7/131.5	149.87	138.51	132.79
70.8/72.8	84.7/89.7	106.1/110	90.01	64.23	87.77
83/92.2	86.9/91.2	73.5/75.8	79.54	82.86	70.59
	excluded				38.69
149.5/164.7	152.6/161.8	160.5/172.7	170.22	172.98	172.63
193.4/216.3	184.3/193	190.1/195	188.84	184.59	180.62
136.7/154.4	127.7/147.7	129.9/151.2	133.85	130.95	119.18
173.7/204.1	168.1/194.4	173.9/187.7	178.45	174.89	172.91
79.6/82.8	56.2/57.1	64.4/65.5	65.79	64	53.04
103.6/99.1	63.8/64.4	88.5/91.1	67.12	42.7	75.38

## Sheet: IQon Spectral CT
PL-QCT system, Bone’s FRAX measurement			PB-QCT measurement
T11visceral fat/ subcutaneous fat BMD(mg/cm³)	T12visceral fat/ subcutaneous fat BMD(mg/cm³)	L1visceral fat/ subcutaneous fat BMD(mg/cm³)	T11 BMD(mg/cm³)	T12 BMD(mg/cm³)	L1 BMD(mg/cm³)
105/117.6	93.7/106.2	80.8/82.5	93.77	83.81	80.28
excluded			186.19	202.84	192.49
114.8//129.1	121.1/163.2	101.5/135.9	90.26	65.66	83.51
93.7/118	92.3/112.6	89.5/114.1	126.35	88.76	83.93
121.6/136	110.1/142.3	96.8/118.9	105.15	101.96	95.9
145.8/166	150.7/172	154.1/163.8	139.91	127.41	136
125/133.8	133.4/143.3	113.9/126.5	126.47	128.51	113.97
172.2/207	206.3/219.4	165.9/185	200.27	204.19	187.93
138.6/172.4	112.3/137.5	108.4/119	134.42	115.59	107.59
87.6/97.4	80.3/95.5	70.5/75.6	89.83	79.08	78.74
144.3/145.9	140.5/145.5	130.1/133.7	132.01	130.31	116.82
76.3/77.4	69/71.2	66.5/67.7	72.02	65.69	63.31
98.1/101.1	90.5/105.4	83.8/88.3	88.09	69.55	65.76
excluded
77.4/79.4	78.4/78.3	64.1/65.1	55.62	55.5	51.87
175.9/175.4	165.4/179.3	156.8/173.6	163.81	148.66	150.94
167.8/206.8	155.8/162.7	138.3/163.5	118.19	112.09	100.86
excluded			49.48	44.15	30.09
219.9/245.9	228.5/241.7	212.1/220	177.37	177.24	181.99
128.9/136.2	118.3/132.3	116.3/123.9	123.12	117.1	119.62
119.7/126.8	118.3/127.4	114.7/115.6	107.68	100.4	101.68
118.1/122.1	122.8/130.6	124.2/125.4	104.34	105.24	98.32
excluded			65.71	61.96	57.55
214.4/237.8	210.3/220.5	206.4/223.9	178.86	178.97	177.96
65.6/70.6	45.2/47.8	44.9/46.3	62.82	31.81	35.07
42.2/42.1	39.7/39.6	38.8/38.8	26.95	24.63	27.71
148.5/160.2	144.7/145.8	154.1/158.8	119.14	115.4	114.89
94.3/103.6	83.1/92.6	92.9/102.4	82.24	86.41	82.43
79.4/83	56.3/57.9	53.3/52.9	71.4	48.15	45.3
excluded
155.3/157.8	153.4/160.7	166.5/162.1	117.49	111.88	118.65
164.8/176	152.7/161.4	158.1/168.8	162.25	156.54	157.95
176.2/180.6	163.3/176.6	173.3/182	173.44	168.33	169.86
137.1/155.2	133.4/135	153.5/159.8	141.08	128.1	146.86
190.7/201.7	185.7/201.5	181.6/191.5	187.35	188.64	178.38
138/147.1	141.6/152.4	139.6/139.9	137.32	135.08	135.47
excluded
118.8/131.5	128.5/144.3	124/127.9	123.99	121.17	116.39
218.7/247.2	201.8/217.8	206.5/221.1	221.12	197.93	211.32
249/294.3	236.8/297.9	230.8/262.6	247.18	214.36	222.76
69.8/102.7	66.6/72.9	65.3/68.9	64.92	55.83	43.72
106.1/147.2	122.6/151.2	98.8/112.6	101.03	92.61	90.52
165.6/242.5	162.6/185.2	161.3/182.7	168.31	158.14	149.14
excluded
116.9/135.5	88.2/96.9	74.8/78.9	84.64	63.53	58.67
70.6/76.2	73/79.4	77.4/84.9	75.42	63.09	68.11
114.9/140.8	105.5/127.9	87/100.4	97.95	87.14	76.66
74.1/84.4	103/116.9	83.9/91.1	76.2	93.23	62.14
89.9/95.8	93.6/103.2	83.8/85.8	76.81	82.74	71.23
122.8/146	131.7/149.5	122/128.7	135.58	129.73	120.74
137.9/148.8	131.4/145.5	125/124.8	189.92	158.62	127.03
151.2/177.2	138.6/158.7	152.1/173.6	139.37	133.44	129.99

## Sheet: Definition Flash
PL-QCT system, Bone’s FRAX measurement			PB-QCT measurement
T11visceral fat/ subcutaneous fat	T12visceral fat/ subcutaneous fat	L1visceral fat/ subcutaneous fat	T11	T12	L1
93.1/98.7	75.5/80.9	87.1/90.3	117.65	110.51	97.68
200.3/221.1	179.7/212.5	194.6/202.6	230	226.61	222.65
88.2/92.6	72/73.8	74.7/73	101.19	93.05	91.49
excluded
115.1/118.5	132/136.1	146/164.3	146.75	140.09	148.68
114.3/126.7	115.6/124.9	103.6/106	122.01	123.22	115.29
79.4/83.5	79.9/79.6	73.1/73.4	111.15	80.98	86.91
91.6/103.6	102.8/106.5	96.3/102	125.78	116.84	109.93
216.9/214.1	182/198.8	163.3/170.6	196.61	185.31	183.31
146.6/178.1	153.1/168.2	148.4/154.4	174.48	162.32	154.22
154.8/154.4	171/150.6	154.2/140.8	181.6	164.11	154.82
excluded
83/90.8	75.6/83.1	81.1/88.5	100.6	91.17	89.28
180.1/185.5	131.9/153.9	152.6/165.7	186.26	158.3	153.45
117.4/122.2	107.3/113.7	111.4/115.5	132.21	119.4	110.89
132.4/146.5	138.6/145	145.3/147.9	172.84	171.58	174.89
130.5/138.1	128.6/131.9	118.8/128.9	148.76	129.79	124.16
137.6/144	126.3/134.2	125.9/136.1	154.98	156.56	172.34
154.8/180.3	157.8/189.3	168/179.9	181.07	170.96	176.31
189.5/190.7	201.1/193.7	215.1/205.8	219.53	207.12	228.84
136.7/167.9	120.6/136.7	107.3/138.5	124.91	118.29	108.36
120.7/137.8	114.2/127	97.5/99.3	124.58	118.28	113.42
148.7/168.5	137.7/144	131.9/142.1	160.97	145.5	139.67
excluded
106.6/111.7	112.4/106.6	101.7/107.7	127.87	123.27	108.11
167/178.7	144.1/171.3	139.9/158.7	167.78	137.16	129.41
174.5/175.4	191.9/214.7	177.6/206.7	204.22	219.72	197.43
115.1/121.3	132.7/129.4	137/134.6	154.73	142.11	144.93
81.4/81.9	85/87.5	70.8/71.5	116.04	102.36	97.72
66/72.9	76.6/80.1	95/95.6	88.43	86.34	94.95
105.9/116.1	103.4/130	104.4/109.7	123.1	113.23	120.61
196.6/220.3	214.8/263.8	176.1/213.4	196.26	204.33	200.51
excluded
121.2/145.7	118.6/133.8	133.3140.5	160.47	149.1	139.94
126.7/134	149.4/164.8	134.8/133.1	152.14	162.91	135.25
143.1/153	112.5/116.8	128.6/123.3	182.43	138.67	142.89
178.9/185.9	159.1/160.6	176.6/172.3	183.11	177.63	177.79
51.9/51.8	65.8/68.2	60.4/57.9	71.83	77.84	70.24
153.3/192.8	164.9/168.5	164.1/155.8	178.07	168.86	161.66
96/98.4	84/85.3	71/72.1	93.58	70.03	73.64
75.2/72.5	64/66.7	50.3/51.1	57.96	60.66	47.65
168.3/187.2	181.2/193.7	172/175.5	191.51	178.38	177.75
124.3/136	115.7/113	108.6/106.7	135.75	116.79	115.91
excluded
131.5/160.2	150.5/155.9	143.1/159.3	177.7	170.13	163.03
63.1/61.3	56.6/56.1	67.5/66.4	90.21	72.35	68.34
202.1/217.5	183.4/186.5	207.6/188.1	190.41	200.34	198.09
124.5/142	120.4/15.4	116.2/120	158.33	136.6	125.45
152.4/182.5	152.5/168.9	157/157.3	194.07	175.69	163.45
184.1/180.8	179.8/203.1	214.6/194.8	236	221.29	228.51
122.5/144	133.6/140.9	142.1/150.5	149.7	141.26	149.71
95.9/102	112.1/116.1	104.3/103.1	118.52	111.72	113.71
233/185.7	173.7/174.7	148/145.2	220.72	181.71	170.86
124.2/135.1	158.5/165.3	152/148.2	161.85	157.85	152.39

## Sheet: Revolution HD
PL-QCT system, Bone’s FRAX measurement			PB-QCT measurement
T11 visceral fat/ subcutaneous fat BMD(mg/cm³)	T12 visceral fat/ subcutaneous fat BMD(mg/cm³)	L1 visceral fat/ subcutaneous fat BMD(mg/cm³)	T11 BMD(mg/cm³)	T12 BMD(mg/cm³)	L1 BMD(mg/cm³)
167.4/190.4	212.2/208.4	195.7/195.6	220.19	226.9	229.91
excluded
63.8/62.9	76.2/74.9	40.3/40.5	108.17	107.07	85.2
189.8/199.4	188.3/191.6	176.6/175.8	208.76	212.26	211.88
excluded
132.4/158	170.2/197.2	153.4/147	181.55	189.81	192.76
162.8/202.7	180.6/211.3	174.8/200.6	221.85	222.8	236.14
117.6/118.8	103.1/107.4	125.8/126.3	154.11	138.94	141.85
160.6/175.1	170.4/177.1	173.9/196.2	215.18	212.65	215.82
140.8/161	143.9/143.4	142.4/145.2	197.94	192.37	201.98
103.8/117.3	96.9/106.3	105.5/103.7	158.4	149.5	150.29
221.9/228.7	192.5/197.7	184.2/183.4	203.61	194.96	197.87
141/151.7	136.8/147.8	146/150.7	183.7	177.76	189.34
125.2/105.8	88.1/97.8	81.3/91.8	108.69	119.69	96.85
69/69.4	46.4/47.2	52.4/52.3	63.71	93.39	75.06
excluded
66.1/69.1	82.1/78	72.9/73.3	76.35	99.01	91.17
115.4/128.1	121.3/129.1	116.6/122.6	166.03	165.34	167.22
130.1/135.4	136.1/144.7	162.5/149.5	180.23	182.31	196.15
162.5/173.7	170/166.4	160.3/168.9	202.39	208.71	226.38
89.2/101.3	98.5/104.1	115.7/118.3	129.57	143.54	139.89
142.1/156.5	131.5/143.3	132.4/146.6	177.04	190.85	216.56
128.6/147.4	157.5/163.6	167.1/172	203.07	220.6	228.67
160.1/169.8	182.7/175.4	157.6/168	211.81	225.19	236.55
1331/134.5	130.7/145.4	145/147	179.97	187.45	195.95
170.7/182.4	224.1/243.9	195.2/206.9	265.18	258.94	268.14
excluded
140.4/138.1	139.9/142.1	146.4/145.3	202.49	201.83	199.24
84.1/93.1	71.4/77.2	67.3/73.8	126.34	119.56	121.65
169.8/196.9	187.4/194.1	199.2/198.3	242.3	262.08	263.83
191.7/202.3	173.7/181.6	160.6/156.6	239.09	223.18	234.5
120.1/166.1	145.5/184.8	126.8/138.7	163.25	169.65	152.21
193.6/202.3	172.9/178.9	178.2/183.2	255.69	232.1	241.44
100.5/112.9	87.5/93.3	86/81.8	133.06	133.25	136.85
131.9/144.5	168.7/167.2	157.4/151.8	208.42	220.15	229.44
131.7/136.1	148/158.3	153.7/162.1	179.69	182.29	197.72
112/119.3	112.6/119.3	113.9/115.5	167.22	162.36	150.47
153.5/169.2	153.4/164.9	154.1/162.1	198.2	194.29	196.61
128.7/154.1	139.7/141.7	157.3/158.8	171.7	179.3	184.47
156.2/158.5	157/167.5	169.4/166.4	229.55	213.82	209.22
105.4/113.7	83.3/95.2	84.6/88.6	130.84	123.64	110.98
129.1/141.6	102.7/107.5	119/113.9	146.83	133.73	158.48
144.8/155.9	155.6/167.2	172.8/175.4	215.79	212.84	208.49
156.8/169.8	152.4/172.6	186.9/192.1	205.39	202.51	223.93
55/57.6	63.7/66.7	63.3/64.5	71.24	80.89	71.07
98.1/101.5	104.6/107.6	86.2/83.6	133.29	129.11	105.59
excluded
88.4/92.4	86.7/96.6	109/107.5	128.41	129.36	126.59
145.5/171.8	159.7/154.2	152.1/152.7	178.1	199.53	205.93
179.6/176.8	156.6/158.3	160.1/149.5	206.97	217.96	222.86
78.7/79.8	86.6/83.7	78.8/75.5	112.2	108.36	104.4
132.2/128.5	130.4/121.7	126.6/123.8	147.56	145.63	148.82
97.7/103.2	102.9/105.6	103.7/107.4	135.09	132.25	137.83

## Sheet: Force CT
PL-QCT system, Bone’s FRAX measurement			PB-QCT measurement
T11 visceral fat/ subcutaneous fat BMD(mg/cm³)	T12 visceral fat/ subcutaneous fat BMD(mg/cm³)	L1 visceral fat/ subcutaneous fat BMD(mg/cm³)	T11 BMD(mg/cm³)	T12 BMD(mg/cm³)	L1 BMD(mg/cm³)
excluded
156.2/172.2	138.8/150.2	121.7/123.8	170.2	139.54	132.79
132.3/136.2	122.8/124.1	127.9/143	104.77	77.42	65.96
55/54.3	40.6/40.7	43.3/43.3	72.55	57.43	52.89
92.2/102.8	56.4/58.8	48.8/50.2	101.37	62.96	50.8
113.5/123.9	107.4/112.6	104.9/110.9	140.8	115.8	118.18
102.3/109.9	89.7/98.1	86.2/93.9	110.45	105.81	103.45
excluded
150.5/171.8	145.3/164.3	153.9/162.7	164.1	160.04	150.37
103.6/108.7	82.6/86.2	64/69.9	118	91.87	76.19
131/147.1	137.5/162.9	124.7/123.6	140.75	140.75	140.24
166.8/174.4	149.1/160.4	151.2/159.1	171.79	156.57	155.09
121.7/127.3	113.6/120.6	112.5/115.7	136.67	132.55	125.77
111.1/117.1	92.4/93.6	93.9/95.4	115.99	100.54	99.54
140.2/160.8	142.8/158.7	160.2/168.6	166.42	158.16	172.61
100.5/106.5	83.7/88.5	91.6/91.3	101.81	97.17	98.37
129.2/149	126.8/149.8	118.4/126.6	151.63	140.97	145.12
113.6/135.1	106.4/113.6	96.4/96.7	139.08	114.41	107.04
146.8/162.4	131.5/141.8	137.6/138.6	173.3	163.58	151.7
96/112.5	107.2/115	99.3/104.2	125.24	110.19	115.62
157.4/175.3	177.7/198.9	191/197.2	185.85	197.94	208.95
184.3/208.6	203.7/208.4	171.7/174.6	225.74	207.21	199.72
138.5/153	139.8/146.4	156.8/157.9	170.47	149.07	162.47
excluded
93.6/104.7	99/108.9	89.4/87.3	98.74	106.04	97.87
131.7/145.8	128.4/128.8	143.6/150.1	167.56	162.54	154.13
163.5/175.7	188.6/208.9	186.1/208.9	201	193.27	188.97
197/204.4	194.7/205.2	204.7/202.8	226.25	220.23	227.36
117.1/123	125.9/128.5	102.1/104.7	146.46	131.68	132.43
109.8/138.1	94.2/120.6	88.5/109	111.25	92.58	87.67
161.2/182.5	164.1/184	155.4/153.8	176.68	173.75	163.4
168.4/172.5	172.6/183.8	172.8/181.3	181.02	181.58	183.3
126.5/140.6	125.6/134.7	124/128.7	152.08	139.7	134.59
167.2/193.1	168.5/181.1	164.4/168	209.04	196.32	180.79
141.5/165.3	138.8/167.2	127.8/133.9	157.76	150.78	147.27
148.3/153.8	115.8/124.6	137.2/150.9	156.46	140.87	157.59
170.6//196.1	181.2/183	168.2/167.8	192.95	186.15	175.9
160.7/191.2	163.3/177.6	182.5/187.5	180.08	175.16	185.69
107/126.3	98.1/107.5	96.8/100.2	118.2	115.92	104.95
excluded
160.9/165.7	162.3/180.2	146.3/170.6	173.77	174.66	175.04
158.8/175.3	141.5/153.3	147/150.3	201.4	175.38	166.28
197.6/228.2	190.2/201.8	189.6/202.4	219.35	209.95	206.38
152/174.3	156.3/163.4	162.2/166	191.78	176.43	173
184.7/233.4	181.5/220.3	196.1/225.4	237.47	211.6	206.99
117.9/128.6	106/107.6	111.5/114	114.98	109.07	107.44
238/265.5	217/231.3	241/243.4	230.01	254.04	244.87
163.8/187.1	140.1/158.8	133.4/135.3	156.07	147.44	147.78
105.3/116.1	92.8/101.8	93.4/100.8	131.18	108.57	100.94
45.8/45.7	29.8/29.5	31/30.7	51.06	37.19	27.35
103.7/116.5	82.6/82.4	74.1/75.5	102.75	86.52	86.29
193.9/223.4	176.7/212.2	185.1/188	224.09	215.74	206.56
86.8/94.3	89.1/93.6	73.5/71.3	91.07	94.13	85.35
excluded
105.4/107.7	106.4/113.7	87.6/95.4	132.24	116.42	106.41
104.4/103.7	103.6/103.3	92.3/93.3	90.37	99.93	102.62
209.6/241.4	218.3/263.8	222.4/224.5	205.01	197.12	201.24
130.7/139.3	141.5/141.9	124.6/127.6	147.99	146.24	138.7
140/147.5	151.9/157.1	130/133.4	164.38	154.41	147.88
