# Supplementary material for: Clinical validation of automatic phantom-less quantitative computed tomography for osteoporosis screening: fat region of interest comparison and multidevice validation
Source: PLoS One. 2026 Jun 25;21(6):e0350035. doi: 10.1371/journal.pone.0350035 (PMC13298776; doi:10.1371/journal.pone.0350035)
Supplement: S2 Data — (XLSX) [file pone.0350035.s002.xlsx]

## Sheet: Sheet3
BMD(mg/cm³)	Incisive (HU）		BMD(mg/cm³)	IQon Spectral CT (HU）		BMD(mg/cm³)	Definition Flash (HU）		BMD(mg/cm³)	Revolution HD (HU）		BMD(mg/cm³)	Force CT (HU）
93.3	117.5		91.2	118.5		93.6	117.4		186.9	237		145.9	182.9
116.8	140		223.7	269.7		203.9	260.2		72.5	97.8		96.2	118.5
143.9	178.6		77.6	104.3		74.8	98		171	219.6		43.5	56
106.7	135.1		94.1	120.9		133.3	170.5		120.9	180.6		70.8	88.6
65.2	79.2		111.5	135.7		112.2	139		159.5	190.2		100.9	140.7
146.4	169.4		130.6	157.1		98.4	102.4		164.9	229.6		90.9	130.5
83	114.4		146.4	171.8		101.6	129		116.9	146		149.6	192.7
86.8	114.9		169.7	237.9		176.3	204.1		161.3	225.3		82	116.6
99.3	114.2		115.6	152.3		145.4	182		143.1	192.8		131.6	184.2
75.7	96.5		84.8	105.2		173.2	196.9		104.6	134.9		147.6	185.9
169.4	209.1		141.3	179		77.4	105.1		191.5	229.4		114.7	156.5
157.2	216.2		67.7	86.5		150.3	194.7		152.7	196.8		93.1	126.6
133.7	161.6		96.2	103.8		125.4	149		105.9	123.6		150.5	200.2
94.5	120.1		111	127.3		139.6	185.6		71.8	88.6		85.9	112.1
112.3	131.5		80.4	76.7		122.4	155.2		70.8	85		129	177.1
145	165.4		167.8	203		133.9	172.6		121.5	161.8		108.8	145.4
119.8	128.5		80.4	99.5		158.5	207.4		131.4	175.5		137.4	199
154.7	214.8		211.9	243.4		184	243.8		161.4	209.8		112.1	137.4
104.8	124.3		117.7	158.3		140.7	133.9		105.8	133.7		176.8	236.5
133.7	158.3		127	132.2		121.8	163.8		139.9	177		204.4	261.6
152.9	217.4		132.2	145.3		163.1	213.2		149.8	205.6		145.2	182.6
129.9	174.3		93.1	93.6		102.3	141.8		180.1	216.5		94.4	126.5
163.7	197.4		208.5	242.4		144.8	175.8		133.4	176.2		138.2	189.9
161.4	188.9		50.2	50.9		191.6	239.8		225.9	263.6		184.8	241.5
77.4	100.1		35.6	34.8		117.6	142.3		144.6	193.3		212.7	273.2
132.7	176.6		146.1	150.6		87.1	110.9		65.3	92.3		117	160.5
185.1	236.8		92.8	120.9		76.5	102.8		188.2	249.8		92.9	119.8
124	151.4		61	70.5		102.3	127.6		173	225.1		160.7	210.2
123.1	157.8		173.3	178.3		172.8	241.5		150.4	185.8		179.2	213
127.2	164.3		157.8	211		139.6	169.2		182.7	237.5		135.4	174.4
84.2	78.7		187.8	245.7		140.7	175.2		83.1	111.7		178.3	243.9
177.3	200.4		142.8	189.3		118.7	159.5		153.5	208.9		133.5	185
104	135.6		204.3	259.5		180.2	200.9		142	190.8		134.8	180.4
162.2	243.6		147.5	192.2		67.1	83.2		130.1	159.8		159.3	227
162.8	203.2		138.6	172.3		164.2	187.1		153.4	202.4		171.8	214.7
106.2	110.9		214.7	269.8		86.1	84.8		129.3	185.3		102.7	136.9
169.8	191.7		219	289.6		70.7	61.6		163.8	223		166.1	214.4
170.5	201.9		77.5	87.6		178.1	214.4		78.7	115.3		170.5	224.7
101.4	127.6		129.9	148.3		114.7	132.1		111.3	137.2		196.1	243.2
141.2	177.4					158.1	195.7		174.4	219.3		152.6	213.7
